# Supplementary material for: Application of Vibrating Reverse Osmosis Technology for Nutrient Recovery from Pig Slurry in a Circular Economy Model
Source: Membranes (Basel). 2022 Aug 30;12(9):848. doi: 10.3390/membranes12090848 (PMC9501425; doi:10.3390/membranes12090848)
Supplement: Supplementary file 1 [file membranes-12-00848-s001.zip]

Archive with 1 entries (1 files):
- membranes-1866428-supplementary.pdf
